# Supplementary material for: The Effects of Ionizing Radiation on Gut Microbiota, a Systematic Review
Source: Nutrients. 2021 Aug 29;13(9):3025. doi: 10.3390/nu13093025 (PMC8465723; doi:10.3390/nu13093025)
Supplement: Supplementary file 1 [file nutrients-13-03025-s001.zip]

Archive with 1 entries (1 files):
- nutrients-1352476-supplementary.pdf
